# Supplementary material for: A Sensitive, Rapid, On-Site Detection of Diflubenzuron in Food via a Colloidal Gold-Based Test Strip
Source: Foods. 2026 Mar 10;15(6):977. doi: 10.3390/foods15060977 (PMC13025240; doi:10.3390/foods15060977)
Supplement: Supplementary file 1 [file foods-15-00977-s001.zip]

Archive with 1 entries (1 files):
- foods-4164257-supplementary.pdf
